# Supplementary material for: Compact or spread? A quantitative spatial model of urban areas in Europe since 1990
Source: PLoS One. 2018 Feb 28;13(2):e0192326. doi: 10.1371/journal.pone.0192326 (PMC5830312; doi:10.1371/journal.pone.0192326)
Supplement: S1 Table — (XLSX) [file pone.0192326.s004.xlsx]

## Sheet: Tabelle1
Country	Number of urban areas	Population in urban areas 2010	Residential area in urban areas 2012 (ha)	Average net density 2010 (persons/ha), based on administrative area	Average residential density 2010 (persons/ha), based on residential area	Average share of residential area on administrative area (%)	Average change of residential density 2000-2010
Austria	82	4,384,139	152.758	42769	42755	42808	-0.89
Belgium	158	10,501,375	532.188	42833	42757	42975	0.70
Bulgaria	34	4,000,919	112.756	42949	42947	42831	-0.36
Croatia	58	2,557,841	80.4	42827	42880	42744	-2.72
Czech Republic	209	6,569,496	182.212	42858	42946	42777	-1.46
Denmark	14	2,770,473	116.145	42888	42873	42747	-0.04
Estonia	19	904.185	40.631	42980	42844	14.0	-3.73
Finland	20	3,005,148	219.71	0.7	11.0	6.0	0.85
France	943	40,410,540	1,435,395	42857	42786	12.0	-1.86
Germany	1.309	60,368,699	1,870,184	42858	42942	42959	-2.63
Greece	51	6,823,189	91.975	42891	56.1	42959	-11.13
Hungary	160	6,371,278	199.689	42737	43001	42802	-0.91
Iceland	3	223.008	9.77	1.0	42873	42951	-0.89
Ireland	29	1,952,151	62.56	42926	42876	50.2	-0.57
Italy	815	37,671,132	703.8	42829	46.7	42925	0.17
Latvia	10	1,110,683	30.138	42893	42975	42851	-8.26
Liechtenstein	2	15.8	758	42979	42875	42775	20486
Lithuania	8	1,623,645	48.697	42891	38.7	42898	-6.09
Luxembourg	7	288.261	10.518	42770	42910	42871	19391
Macedonia	9	885.279	13.99	42949	52.0	42771	-3.02
Malta	6	383.631	5.771	42835	56.4	42753	29129
Montenegro	2	55.85	2.386	42767	42909	42740	-2.87
Netherlands	214	15,193,569	384.933	5.0	35.2	42868	-2.52
Norway	24	2,470,411	134.385	42917	16.0	42776	45658
Poland	502	24,079,667	755.168	42953	42974	42939	-10.59
Portugal	29	6,119,816	131.686	42829	41.3	42804	-9.37
Romania	232	10,598,292	256.21	42858	42945	42987	-7.11
San Marino	1	14.722	444	42829	33.2	42779	-7.43
Serbia	22	3,185,381	95.365	42917	42941	42921	-4.56
Slovakia	104	2,843,761	80.926	42797	42825	42865	-1.71
Slovenia	13	813.667	18.049	42769	46.0	42862	0.86
Spain	404	35,146,846	445.622	42922	70.5	42988	0.82
Sweden	52	5,873,060	286.698	42767	42903	42921	0.59
Switzerland	40	8,195,095	179.842	42924	34.2	43002	32174
United Kingdom	107	45,505,556	1,196,547	42862	34.5	42998	0.55
Europe	5.692	352,916,565	9,888,306	42770	32.5	42838	-2.43
