# Supplementary material for: Compact or spread? A quantitative spatial model of urban areas in Europe since 1990
Source: PLoS One. 2018 Feb 28;13(2):e0192326. doi: 10.1371/journal.pone.0192326 (PMC5830312; doi:10.1371/journal.pone.0192326)
Supplement: S2 Table — (XLSX) [file pone.0192326.s005.xlsx]

## Sheet: Tabelle1
	Absolute values (urban areas)				Relative values in % (urban areas)
Δ Population	1990-2010	1990-2000	2000-2010		1990-2010	1990-2000	2000-2010
≤ -3,0	1.187	822	1.148		42968	42750	42756
-0,15 to -3,0	386	754	785		42742	42991	42839
0,15 to -0,15	43	83	86		0.8	42856	42887
0,15 to 3,0	467	871	905		42894	42751	42932
≥ 3,0	3.352	2.905	2.511		61.7	53.4	46.2
Total	5.435	5.435	5.435		100.0	100.0	100.0
Δ Residential area (hectare)
≤ -3,0	475	32	661		42924	0.6	42778
-0,15 to -3,0	212	57	280		42981	1.0	42771
0,15 to -0,15	151	2.344	198		42980	43.2	42889
0,15 to 3,0	464	915	556		42863	42963	42776
≥ 3,0	4.133	2.087	3.74		76.0	38.4	68.8
Total	5.435	5.435	5.435		100.0	100.0	100.0
Δ Residential density (persons/hectare)
≤ -3,0	2.192	826	1.959		40.3	42781	36.0
-0,15 to -3,0	1.33	1.68	1.639		42879	31.0	30.2
0,15 to -0,15	138	345	189		42888	42800	42858
0,15 to 3,0	952	1.975	973		42872	36.3	42995
≥ 3,0	823	609	675		42750	42777	42837
Total	5.435	5.435	5.435		100.0	100.0	100.0
